# Supplementary material for: Ten-Year Atherosclerotic Cardiovascular Disease Risk in Metabolic Dysfunction-Associated Steatotic Liver Disease (MASLD): Separate Analyses from Romanian and Italian Cohorts Integrating Metabolic, Hepatic, and Gut–Liver Axis Markers
Source: J Clin Med. 2025 Nov 25;14(23):8361. doi: 10.3390/jcm14238361 (PMC12693247; doi:10.3390/jcm14238361)
Supplement: Supplementary file 1 [file jcm-14-08361-s001.zip]

Archive with 1 entries (1 files):
- jcm-3975914-supplementary.pdf
